# Supplementary material for: Complete chloroplast genome characterization and phylogenetic analysis of two natural caffeine-free Camellia yungkiangensis H. T. Chang accessions
Source: Front Plant Sci. 2026 Apr 28;17:1807875. doi: 10.3389/fpls.2026.1807875 (PMC13161175; doi:10.3389/fpls.2026.1807875)
Supplement: Supplementary file 2 [file Table1.xlsx]

## Sheet: Sheet1
Table S1. Overview of sequencing data output. "Rank"​ represents the length cutoff. ">0" includes all data. "Flag"​ denotes the data category: "all" for all sequencing data, "pass" for high-quality passed data, and "fail" for filtered (low-quality) data.
RJ												SD
Rank	Flag	TotalBase	TotalReads	MaxLen	AvgLen	N50	L50	N90	L90	meanQ		Rank	Flag	TotalBase	TotalReads	MaxLen	AvgLen	N50	L50	N90	L90	meanQ
>0	all	12808328900	925053	501581	13846	25679	169213	7257	517538	15.96		>0	all	11680910532	873761	452729	13368.5	25448	149761	6989	477207	15.92
>0	pass	12147822829	879082	501581	13818.8	25650	160825	7264	491423	16.43		>0	pass	10967247557	820717	339223	13363	25420	140934	7014	448225	16.5
>0	fail	660506071	45971	480174	14367.9	26200	8391	7122	26118	7.03		>0	fail	713662975	53044	452729	13454.2	25871	8830	6588	29007	6.95
>2000	all	12690782535	782841	501581	16211.2	25882	166933	7663	503356	15.9		>2000	all	11543434747	722381	452729	15979.7	25730	147075	7503	460130	15.85
>2000	pass	12035140353	742788	501581	16202.7	25856	158637	7674	477843	16.38		>2000	pass	10837297687	677847	339223	15987.8	25703	138392	7531	432141	16.44
>2000	fail	655642182	40053	480174	16369.4	26389	8299	7473	25517	7		>2000	fail	706137060	44534	452729	15856.1	26125	8686	7080	28015	6.93
>5000	all	12105473803	612808	501581	19754.1	26905	155844	9636	442216	15.84		>5000	all	10981840473	556018	452729	19750.9	26898	136400	9529	400577	15.81
>5000	pass	11481270587	581713	501581	19737	26876	148133	9636	420017	16.31		>5000	pass	10314224641	522592	339223	19736.7	26863	128437	9534	376783	16.37
>5000	fail	624203216	31095	480174	20074.1	27453	7715	9641	22199	7		>5000	fail	667615832	33426	452729	19973	27469	7966	9461	23794	6.93
>10000	all	10796533183	432192	501581	24980.9	29221	132509	13950	341298	15.81		>10000	all	9765199275	388444	452729	25139.3	29534	114818	13764	305590	15.79
>10000	pass	10238943525	410420	501581	24947.5	29193	125962	13936	324178	16.28		>10000	pass	9172185643	365457	339223	25097.8	29492	108151	13752	287595	16.34
>10000	fail	557589658	21772	480174	25610.4	29803	6551	14236	17124	6.99		>10000	fail	593013632	22987	452729	25797.8	30201	6671	13990	17998	6.92
>15000	all	9423589312	321029	501581	29354.3	31740	109970	18365	264359	15.77		>15000	all	8467095264	283211	452729	29896.8	32466	93857	18257	232123	15.73
>15000	pass	8932980818	304674	501581	29319.8	31720	104504	18359	250944	16.24		>15000	pass	7948402788	266251	339223	29853	32437	88366	18248	218280	16.29
>15000	fail	490608494	16355	480174	29997.5	32165	5468	18484	13416	7		>15000	fail	518692476	16960	452729	30583.3	32938	5493	18429	13845	6.94
>20000	all	8021530838	240376	501581	33370.8	34435	88764	22821	202866	15.74		>20000	all	7178116402	208990	452729	34346.7	35636	74901	22883	175444	15.68
>20000	pass	7601478288	228079	501581	33328.3	34407	84349	22815	192529	16.21		>20000	pass	6735050186	196382	339223	34295.7	35607	70506	22874	164900	16.25
>20000	fail	420052550	12297	480174	34158.9	34937	4416	22911	10338	7		>20000	fail	443066216	12608	452729	35141.7	36066	4397	23000	10544	6.96
>25000	all	6599522590	176922	501581	37301.9	37388	68944	27308	151669	15.7		>25000	all	5948451659	154042	452729	38615.8	38913	58383	27481	131349	15.64
>25000	pass	6251141829	167823	501581	37248.4	37350	65512	27305	143902	16.17		>25000	pass	5577773295	144668	339223	38555.7	38875	54948	27481	123391	16.2
>25000	fail	348380761	9099	480174	38287.8	38127	3435	27368	7768	7.02		>25000	fail	370678364	9374	452729	39543.2	39431	3436	27479	7959	6.98
>30000	all	5184762905	125298	501581	41379.4	40664	50789	31907	108540	15.65		>30000	all	4776489615	111253	452729	42933.6	42414	43948	32171	95877	15.59
>30000	pass	4909023294	118850	501581	41304.4	40625	48272	31907	102983	16.12		>30000	pass	4477342298	104495	339223	42847.4	42367	41381	32168	90081	16.14
>30000	fail	275739611	6448	480174	42763.6	41332	2519	31901	5557	7.02		>30000	fail	299147317	6758	452729	44265.7	43199	2569	32203	5797	7
>40000	all	2728132960	54155	501581	50376.4	48458	22959	41354	47447	15.48		>40000	all	2781445557	53497	452729	51992.6	50229	22242	41684	46684	15.41
>40000	pass	2576098645	51288	501581	50228.1	48391	21819	41351	44953	15.95		>40000	pass	2601858431	50206	339223	51823.7	50147	20951	41668	43832	15.96
>40000	fail	152034315	2867	480174	53029.1	49681	1142	41413	2494	7.08		>40000	fail	179587126	3291	452729	54569.2	51529	1294	41862	2852	7.05
>50000	all	1190057363	19423	501581	61270.5	57897	8275	51207	17072	15.07		>50000	all	1413790525	22702	452729	62276	59108	9608	51454	19915	15.09
>50000	pass	1115983354	18320	501581	60916.1	57739	7854	51184	16114	15.55		>50000	pass	1314883852	21229	339223	61938.1	58975	9039	51443	18636	15.65
>50000	fail	74074009	1103	480174	67156.9	60928	426	51671	958	7.17		>50000	fail	98906673	1473	452729	67146.4	61962	572	51709	1279	7.11
>60000	all	497626288	6621	501581	75158.8	70135	2734	61291	5801	14.2		>60000	all	660476880	8828	452729	74816.1	69981	3678	61491	7741	14.43
>60000	pass	458656330	6164	501581	74408.9	69633	2573	61245	5408	14.72		>60000	pass	606415601	8181	339223	74124.9	69535	3442	61456	7183	14.99
>60000	fail	38969958	457	480174	85273.4	78883	167	62141	394	7.24		>60000	fail	54061279	647	452729	83556.9	78254	243	62189	559	7.23
>70000	all	250510844	2758	501581	90830.6	85815	1116	71949	2405	13.01		>70000	all	329690560	3670	452729	89833.9	84203	1488	71727	3205	13.38
>70000	pass	224422180	2502	501581	89697.1	85279	1027	71915	2186	13.59		>70000	pass	294730408	3320	339223	88774.2	83393	1362	71652	2904	14.02
>70000	fail	26088664	256	480174	101909	93931	91	72480	220	7.34		>70000	fail	34960152	350	452729	99886.1	93050	131	73125	302	7.3
>80000	all	158029564	1511	501581	104586	98229	608	82722	1317	12.23		>80000	all	197157462	1882	452729	104760	98403	756	82449	1640	12.45
>80000	pass	139113419	1352	501581	102895	97169	554	82630	1181	12.8		>80000	pass	171587327	1658	339223	103491	97643	674	82369	1447	13.13
>80000	fail	18916145	159	480174	118969	111423	55	84031	136	7.36		>80000	fail	25570135	224	452729	114152	105109	83	83691	193	7.37
>90000	all	105111659	886	501581	118636	111472	354	93216	772	11.81		>90000	all	132705700	1118	452729	118699	110400	446	93110	974	11.89
>90000	pass	90942803	783	501581	116147	110225	321	93121	684	12.39		>90000	pass	113404975	968	339223	117154	109770	393	93046	845	12.6
>90000	fail	14168856	103	480174	137562	129330	36	94554	88	7.4		>90000	fail	19300725	150	452729	128672	118622	55	93317	129	7.34
>100000	all	75077164	568	501581	132178	124279	226	102645	494	11.57		>100000	all	93710468	706	452729	132734	125152	279	103455	614	11.61
>100000	pass	64047453	498	501581	128609	121630	204	102404	435	12.15		>100000	pass	79425478	609	339223	130420	123572	245	103356	531	12.28
>100000	fail	11029711	70	480174	157567	150160	25	105952	60	7.4		>100000	fail	14284990	97	452729	147268	141269	35	105109	83	7.35
